# Supplementary material for: Effects of Multi-Shell Free Water Correction on Glioma Characterization
Source: Diagnostics (Basel). 2021 Dec 17;11(12):2385. doi: 10.3390/diagnostics11122385 (PMC8700586; doi:10.3390/diagnostics11122385)
Supplement: Supplementary file 1 [file diagnostics-11-02385-s001.zip]

Archive with 1 entries (1 files):
- diagnostics-1493557-supplementary.pdf
